# Supplementary material for: The BAG2 and BAG6 Genes Are Involved in Multiple Abiotic Stress Tolerances in Arabidopsis Thaliana
Source: Int J Mol Sci. 2021 May 29;22(11):5856. doi: 10.3390/ijms22115856 (PMC8198428; doi:10.3390/ijms22115856)
Supplement: Supplementary file 1 [file ijms-22-05856-s001.zip]

Archive with 1 entries (1 files):
- ijms-1180225-supplementary.pdf
